# Supplementary material for: Natural Killer Cell Sensing of Infected Cells Compensates for MyD88 Deficiency but Not IFN-I Activity in Resistance to Mouse Cytomegalovirus
Source: PLoS Pathog. 2015 May 8;11(5):e1004897. doi: 10.1371/journal.ppat.1004897 (PMC4425567; doi:10.1371/journal.ppat.1004897)
Supplement: S1 Table — (XLSX) [file ppat.1004897.s007.xlsx]

## Sheet: GeneSets
ISG	EXH_CD8_T	IL15SG	IL1218SG	RPM	COL6A1	MMP19
RNF135	CCL3	CENPK	FASN	ADAP2	CXCL14	ECM1
RPS10-PS1	CCDC93	ATAD5	3110043O21RIK	KCNJ16	LEPREL2	CCL2
MCL1	HIST1H2BA	UTP6	MTF1	CCR3	KDELR3	CCL7
ZFP292	TTC39B	TUBA3A	RNF180	MRC1	COPZ2	CCL8
CGA	DOCK7	MNS1	NLE1	SEMA6D	THBS3	CCL9
IFNK	ZFP239	CCR5	CCL9	SASH1	LAMA2	CCL6
INPP5B	IL10	CHAF1B	CCL3	PDGFC	MRC2	CTSK
NEK4	NR4A2	DBI	CCL4	MYO9A	FBN1	CCR1
DDX58	CASP3	TPI1	SIGMAR1	TMEM26	HIC1	STEAP3
CCDC6	EGR2	MRPS18B	TEFM	PPARG	SERPINF1	TGFBI
CCL2	GPD2	SIRT7	UTP6	TCF7L2	COL6A2	ARG1
CCL7	NELFE	USP5	NLN	C2	LOX	ATP6V0D2
CCL1	PDCD1	BRCA1	KSR1	GM20547	IGFBP7	5430435G22RIK
BAG1	CD22	NUP43	MDN1	DGKI	LOXL3	LBP
CHMP5	PENK	CDCA3	LIF	SNX24	ISLR	ABCA1
NOL6	SYNPO	RAD54B	LRP11	GLIS3	PDGFRB	PROS1
SLFN5	TERF1	MCM3	LZIC	DLG2	LOXL1	PLA2G15
SLFN9	TNFSF11	USP1	RGCC	1700111E14RIK	FKBP7	SERPINF1
SLFN8	SON	4930579G24RIK	NAA16	SLC12A2	MATN2	LOX
SLFN2	ALCAM	TMEM48	FNIP2	MRAP	SPARC	C1RA
SLFN1	SEC14L1	RAD23B	DDX18	HPN	TWIST2	TNFAIP6
SLFN4	ZFP930	WARS	GEM	LPHN3	DKK3	CP
SLFN3	GJB2	SEMA6D	USP36	GM4951	FBLN5	CYP4V3
CCL5	TCRG-C1	GM10110	ADPGK	CLEC4N	ABI3BP	CSF2RB
CCL3	TCRG-C3	MVD	SMAD5	GALNT3	TMEM45A	RHOJ
CCL4	TCRG-C2	RP23-214I13.2	PDP1	ITGA9	TMEM119	STOM
ADAP2	CAR2	SET	SURF6	BTNL4	COL1A1	SERPINA3N
POU3F1	CDK14	PKM	ELAVL1	RIMS3	CD248	STEAP4
ANK2	ITIH5	CHEK1	TRAK1	1810011H11RIK	FAM114A1	CEBPA
CRLF3	GM5530	MAFG	GM6505	VSTM4	RBMS3	LOXL1
EVI2A	CMA2	RPN2	MUC1	SNED1	COL6A3	C4B
GM21975	MCPT9	LRP8	SLC7A1	MERTK	PDGFRA	SAA3
RNGTT	CD200	NBN	GM10343	CD163	CCDC80	MMP12
EVI2B	EPCAM	HSP90AB1	METTL2	SEMA6A	EDNRA	SLC7A2
PNRC1	ICA1	CASP3	CEBPD	GM5970	FIGF	IL1RN
FABP3-PS1	GPM6B	SLC29A1	COPS7A	KCNA2	CSPG4	CLEC4D
CD27	PBX3	CCNB1	DNTTIP2	CMBL	FSTL1	MMP3
KSR1	VAMP5	CCNB2	CTU2	AKR1B7	PTRF	FN1
TAPBPL	LCLAT1	ISYNA1	SURF2	GPR65	RCN3	ZCCHC24
LGALS9	PAWR	MAGOH	OSGIN2	DLC1	SCARF2	CSF1
ZUFSP	RGS16	BRCA2	NFKBIE	FHOD1	TGFB3	MMP14
ALB	LIN9	TKT	RIPK2	VCAM1	GPR153	FAM114A1
CCR5	CISH	ZDHHC3	MYEF2	PPAP2B	PRKCDBP	LRP1
CCR2	ISG20	DCK	IKBKE	HMOX1	LRRC17	GGCX
CCR1L1	PRSS2	ECHDC1	FAM72A	ABCC3	COL12A1	CCDC80
CCR1	PTGER2	DUT	SSBP4	RGL1	ANTXR1	SRXN1
FASTK	ITGAV	MMS22L	TLCD1	PLEKHM2	ADAMTS2	C3AR1
CSNK1A1	SDF4	EXOSC7	RWDD4A	FRMD4B	ADAMTS12	MS4A6D
CCR8	COCH	SPAG5	PWP1	GLUL	TGFB1I1	PLA1A
HOXB5	CTLA4	CDK1	GM10275	A930039A15RIK	ANGPTL2	MSR1
ECE1	IFIH1	ALDOC	RPL7L1	DOCK4	PCOLCE	F7
STAP1	TNFRSF4	GAPDH	NDUFAF4	ITGB5	MRGPRF	F10
DDX49	NFATC1	NCAPD2	CSRNP1	NR1H3	BGN	XDH
D630037F22RIK	GM11993	COX18	CHST11	SLC1A3	DNM3OS	OSMR
4930518I15RIK	TNFSF4	HMGA1-RS1	MTFR1	RAB3IL1	COL6A1	LHFPL2
H2-T24	PERP	CCNE2	PUS7L	LMBRD2	ELN	ITGA5
H2-T22	PTGER4	TPX2	USP10	CLEC1B	POSTN	MMP19
BRCA1	KCTD9	PSMA1	SLC39A8	DIP2C	GAS1	QSOX1
H2-T10	AHR	ZDHHC6	SLC7A6	TGM1	BICC1	TMEM198B
OASL2	CCRL2	PAICS	NUPL2	EPOR	PRRX1	SOD3
PIP5K1A	CXCR5	KDELR2	SLC7A6OS	ITGAD	SERPINH1	OLR1
SLC7A5	STK39	ZC3H8	1110032F04RIK	PDE4DIP	COL4A1	EMILIN1
MGST2	ENPP2	LDHA	MRPL19	PAQR9	DCN	NNMT
RPL14	EEA1	NUP205	SLC25A32	SGIP1	LUM	COLEC12
OASL1	CD9	HNRNPA1L2-PS	TSEN2	PCOLCE2	FKBP10	PRG4
EHD4	TNFRSF9	TMEM14C	TMBIM1	ADAMDEC1	DPT	IGF1
GEM	GAS2	GM10116	SRFBP1	A4GALT	LAMA4	CD302
AA467197	POLR2C	DTYMK	TMEM68	GM24097	FBLN2	TTYH2
EML1	GPR56	TOP2A	CCDC137	SLC16A9	COL4A2	FGF7
YIPF1	PTPN13	RP24-246F8.1	CAR12	GM24041	SCARA3	RARRES2
GJA1	SPOCK2	POLE3	REL	GM24787	PRELP	RAB32
TRIM26	ART3	GM12141	D1ERTD622E	IGF1	COL1A2	SARDH
MAFF	ARXES2	MRPL39	SUPV3L1	HAP1	ASPN	TFPI2
TMEM184B	CPEB2	PLK4	AIMP2	ENPP2	OGN	IL1RL1
MRC1	SPP1	LSM2	NUDCD1	ZFP90	DDR2	SDC1
SLC30A4	2610020H08RIK	IFITM1	TRMT5	IL18	MGP	GPNMB
ELF1	LITAF	PGK1	NOA1	SLC45A3	OLFML2B	FCGR4
PPP1R11	PLAGL1	FBXO5	JAK2	GM23172	AEBP1	LAYN
FOXO1	RSAD2	CCT8	RPP14	HEBP1	SMOC2	LITAF
ULK4	CD244	PHB	NUFIP1	COL14A1	THBS2	HP
PKIB	2004-09-01	LMNB1	DDX21	GM10737	MMP2	C3
ALOX5	TG	SUV39H1	PRRC1	DYSF	SVEP1	HGF
TAOK1	ENTPD1	DDX21	AMPD2	WDFY3	OLFML3	ATF5
UBD	PLSCR1	GM12164	MRPL12	SLCO2B1	BC027582	NEK6
TAL2	NRP1	CSNK2B	MRPL50	LILRA5	HIPK1	TNFRSF22
EPB4.1L2	TWSG1	MRPS27	NARS2	MPZL1	COL3A1	IL1RAP
GTPBP1		1110004E09RIK	DPH2	6720489N17RIK	COL16A1	TNFRSF23
CD4		BIRC5	STOM	SAMD4	NPR2	IL6ST
FLT1		BCL2	PES1	ABCG3	COL5A2	C5AR1
SAMHD1		SMIM3	MFSD2A	MYBPC1	COL5A1	THBS1
SPOCK1		GM10259	UTP23	ERLIN2	EHD2	AOX1
LAG3		GINS2	GGTA1	AXL	MXRA8	ST3GAL1
ZFPM1		CLNS1A	PSME3	SPIC	CDH11	GHR
WARS		ECT2	BDP1	4930529M08RIK	SSPN	AI607873
MX1		LRDD	PGS1	NID2	IGFBP6	IFI204
MX2		RP23-124N11.3	ZMYND19	RXRA		PTGIR
DNAJC12		SMC2	MOGS	MCF2		TIMP1
RBL1		GTF2H4	CD83	HS3ST2		IL4RA
OGFRL1		AARSD1	AI836003	CD300E
CXCR4		FDPS	KANSL2	KCNJ10
A230046K03RIK		NDUFAF6	IRF8	SLC40A1
GM10110		ALYREF	NUS1	LAP3
ZNF512B		GAPDH	DGKH	PTPRM
PCDH9		TUBB5	ATAD1	C6
METTL2		DNA2	IER3	EPB4.1L3
RPL31-PS12		PABPC4	TXNRD1	GM25410
ACSL1		GCAT	UTP15
RPS10-PS2		PPAT	GM9845
RASSF4		COPS5	WDR3
8430408G22RIK		NUTF2	L2HGDH
COQ5		GM14328	CLCN5
SET		KIF2C	METAP2
IL17RB		HOOK1	NCF1
TLK2		PSMC3IP	PLEKHA3
NKTR		2810417H13RIK	IL15RA
REEP3		MCM2	GM9833
USPL1		FABP5	PRDM1
SPSB1		TMEM2	G3BP1
FAIM3		TCERG1	ALCAM
DYNC1H1		SLC31A1	RPL30
IL10		BBS12	YAE1D1
RANBP2		PDIA4	NFKBIZ
SURF2		NOMO1	SDHAF1
NBN		GM12070	ZFP956
NFKBIE		BANF1	NFKB1
HSP90AA1		EIF1AD	ABHD17C
RIPK2		NUSAP1	EMC6
MMP16		1700017B05RIK	LARP1
PDGFB		TRIP13	RRS1
SYNGR1		GM6419	GEMIN5
ETV4		FAM96A	TREX1
IRF2		MCPH1	PPIF
IKBKE		SPATA5	TSEN54
SRC		DPAGT1	MYB
CCNB2		GM9008	ATRIP
CTSE		GM11841	GM11843
CDH15		STIL	ETV6
RET		AUNIP	TXNRD3
ZFP365		THYN1	E2F5
BRCA2		RECQL4	LSS
DCP1A		XRCC5	AGPAT5
SMR2		CMSS1	GM10053
GTPBP2		CYP51	ME1
NEK8		SNX7	EIF1A
IGJ		LSS	BCL2L1
RUFY3		EXOC3	PPHLN1
RERE		APITD1	TSR1
AI597468		NUTF2-PS1	DCUN1D5
CRY1		CLDN25	AMD-PS3
AQP9		PASK	MTDH
SRF		CDC6	CEP104
PTK7		C330027C09RIK	MEX3A
IFI30		RCC2	GRWD1
GM10275		WBSCR16	UBE2F
FBN1		EZH2	FAM83C
TBCC		TTK	BOP1
NCOA7		GM8055	EIF6
IL12RB1		MRPL11	PDCD11
FANCA		GM5507	MGLL
D10WSU52E		MAGOHB	MYBBP1A
UPP2		RPS19-PS4	TMEM248
TIMP3		LSM6	WDR46
IFI35		GM4737	SLC1A4
MORC3		EME1	NAA50
DOPEY2		MKI67	CCT6A
EIF3L		LRRC59	GM15793
ATXN1		WDR18	B3GALNT2
TRIM38		POLE2	ADAP1
CBR1		GM6104	DENND5A
CYP7B1		BUB1	GM12355
RBM43		2410127L17RIK	NFKB2
APOL6		NT5C2	GPR65
MAP3K14		LRR1	PRKAR2A
SGK1		GZMB	TMEM185B
CYP2J9		TDP1	GM8696
CEP110		GZMC	GM8741
NMI		PGAM1-PS1	FAM105B
YTHDF1		NAT10	1810032O08RIK
ASCC3		GCSH	RPS17
DMXL1		PHGDH	NOL11
VTI1A		NAA50	DHX33
KDELR2		EIF4A-PS4	RPL30-PS11
BTBD7		BUB3	VKORC1L1
CXCR2		SNHG3	CTBP2
ARHGAP22		GM5530	MAT2A
ARPC2		GPAA1	TIMM23
CYP2J5		CENPE	GM12034
SERPINF1		GM12355	SPRED2
TCF7L2		PSAT1	MRPL15
CD59B		1110038B12RIK	GM12038
GM20388		TMEM41B	CSF2
APOL9A		GM10291	FAM203A
IL15		RPP40	GM6570
KCNH2		HJURP	GPR18
NR4A3		CAD	SH3BP4
CFB		IPO7	CHAC1
LOX		GM12033	GPR183
GJA4		POLA1	IRAK1BP1
APOL10A		MIS12	CD200
APOL10B		RP24-232F23.2	2310057M21RIK
SSBP3		WEE1	USP2
CD59A		CAPG	GM9703
PTGFRN		KIFC1	NOC4L
C2		GM2223	DPH5
USP25		HMGCR	DKC1
PIM2		EIF2S3X	NAF1
TNFAIP6		GCNT1	PHF15
HK2		CENPN	HEATR3
GM20547		GM5385	ALKBH1
MYD88		KIF18B	2700073G19RIK
DPF2		RCBTB2	DIEXF
CHIC1		GM2531	DOCK9
C1S		GM10349	PDGFA
LYN		LMNA	FASTKD2
APOL9B		MIS18BP1	TMEM39A
SLC25A30		GM6457	FES
RBM39		RBM14	6330403L08RIK
SNX2		DHCR24	FURIN
GSTM6		SHMT2	GMPS
RPS20		CRLS1	USP39
GM12494		RP23-390C13.1	ZEB2
PMS2		RBPJ	SLMO2
CYP11A1		EPCAM	ZFP599
HSPA1B		PIGA	CHAMP1
HSPA1A		NUP85	PPRC1
FFAR2		MSH6	LPCAT1
HSPA1L		FANCB	NOLC1
ATRX		GMPS	MYO6
DDX24		FUBP1	PUS1
GM5077		KPNA2	RPL12-PS1
BCL11A		GM10184	LONRF1
SLC1A1		9530068E07RIK	HEATR1
IFITM5		CRTAP	POLR1A
GRAMD3		ANLN	ZFP593
POLR2B		GM7676	WDR55
IFI27L2A		FAM111A	RRP1B
IFITM3		MIF	GTF2E1
GSTM3		GM5812	TMA16
PENK		GM15590	HNRNPAB
ATP7A		G6PD2	SENP6
HIST1H2AI		CNDP2	PROKR1
CCR7		RP23-14K19.1	BATF3
HIST1H4J		GM9826	DDX31
PRKCH		GM15452	D8ERTD82E
GSTM2		GM3222	SHQ1
HIST1H4K		RP23-70F22.1	PTCD3
RCL1		GM10566	CCDC86
HIST1H2AK		GM5446	RYBP
JAK2		RNF26	MFSD7B
HIST1H2AN		IMPDH2	SERBP1
PHC2		GM10293	SFXN1
GSTM1		RP24-263I14.7	GADD45B
EDN1		GM5537	RRAD
PVALB		NEK2	PRMT6
HIST1H2AO		FTL1	CARM1
LMNB1		G6PDX	MXD1
HIST1H4M		MCMBP	IKZF4
HIST1H4N		MTX2	NETO2
HIST1H2AP		DTL	SIMC1
DDX21		MGEA5	RPL30-PS8
FLII		NPM3	IPO4
BRI3		HNRNPAB	KCTD13
PNPT1		FANCD2	BATF
TNFRSF11A		PRC1	TBRG4
CSF2RB2		NSL1	TOP1MT
PXK		SLC35A4	FRMD4B
ZCCHC2		PPP1R3B	PINX1
CSF2RB		TMPO	RAB5B
LOXL3		HDGF	RILPL2
PHLPP1		NUDT5	MAP3K8
CD274		OPA3	CISH
MGA		GM7984	GNB2L1
SLCO5A1		GM10358	UCHL4
HIST1H2AH		GM7901	PYCR2
MRPL12		SMPD4	STX6
PHB2		SFXN1	POLR1E
TLR3		GM3695	AARS
HIST1H4I		IPP	PFDN4
HIST1H2AG		HAT1	NKAIN1
TCN2		CDK4	FAM98A
NCOA2		ALDOA	GPATCH4
STOM		E2F1	CRTAM
IRF7		AIM1L	NCL
MLANA		GM5611	HSPA9
GLRX		HIRIP3	SRSF3
YWHAE		GOT1	GM6361
PRDM16		IPO4	MTRR
IIGP1		MAPKAPK3	GTPBP4
ABCB8		HAUS1	RPL12
PORCN		FBL	VASH1
MYCL1		SETD8	NOP16
LTA		CBX5	GM7083
TBL1XR1		NUP155	CD44
SCT		GSR	TOMM40
IFNAR2		HNRNPA1	PIM1
PSME3		GM12891	B3GALT6
INADL		RGS16	MILR1
EPS8L2		KIF20A	GM5417
RPS27A		PCNA	NOP14
IFNAR1		CDK2	RP23-223E24.1
IFNGR2		PSMD1	GGT1
CDC42EP1		LRRC40	GFPT1
LGALS2		TIPIN	OSBPL8
DKK1		KIF22	ASNS
H2-Q6		PRDX4	BPNT1
STEAP4		PGAM1-PS2	IL22
EPSTI1		GM10169	TOMM5
CD74		PCNA-PS2	ILTIFB
B2M		CDC25C	IFNG
CDK5		AARS	NFKBIB
GPI1		DCTPP1	PVR
ENPP1		EIF5A	DNAJC21
SLC25A22		SLC35E1	CAND1
SGMS1		NASP	WDR59
NOL12		GPR89	BRIX1
PML		PILRB1	LARGE
HESX1		AURKA	HBEGF
NOTCH1		PILRB2	CCT3
G6PC		FANCI	CDK6
CAMK2A		NCL	ANKRD28
PHF21A		GM7666	WDR77
SERPINI1		LDLR	PLAA
TRIOBP		IDI1	GM5616
ASPH		GM2606	POLR3D
D3ERTD751E		RP23-269P8.1	MRPL17
CACNB3		GM5803	INTS12
IRF8		E2F7	TXLNG
HIST1H4H		EIF1AX	TARS
HPCAL4		SKP2	CASP4
HIST1H2AF		SRSF3	OVGP1
HIST1H4F		GM5866	SUB1
HIST1H2AE		FTL2	DHX37
TCL1		GM5593	UBOX5
CYBB		GM2308	STAT5A
HIST1H2AD		CDKN1A	BC016423
HIST1H4D		FASTKD3	FAM136A
ARHGEF3		PPIL1	TMEM88
HIST1H2AC		RPS19-PS6	KDM6B
CEBPA		DEPDC1A	RBM19
HIST1H4C		GM7083	GM13642
RALB		FEN1	DENR
TNFSF10		SPC24	RPL30-PS1
IER3		AHCY	TSR2
PRKAG1		CLTB	QTRT1
HIST1H2AB		MTCH1	SDC4
FNDC3B		MCM7	YDJC
STOML1		HUS1	ORC2
HIST1H4B		GM7336	TNIP2
HIST1H4A		UBE2NL	SIAH2
PABPC4		KNSTRN	WDR36
GMPR		HNRPLL	DESI2
C4B		TICRR	MAK16
CYP2J6		SNRPD3	PHTF2
GUK1		PRDX1	GM7099
SPON1		SRPRB	GM5633
GM9845		SLC39A14	GM11625
IL16		RP24-255F16.1	KBTBD8
SLK		RP23-106E9.1	PWP2
CD47		GM20425	METTL1
BARD1		GM12571	MRTO4
H2-OA		KPNA1	MRPS2
NCF1		MLKL	SMCO4
PDE7B		GOLT1B	AHCTF1
GM20634		GM12416	MYO1G
IL15RA		CCDC58	PA2G4
OTUD4		NUBPL	CFLAR
BBX		TRF	ELK1
PPP1R3F		GM8910	FPGS
SPARC		ATP5F1	FASTKD1
ATIC		AP3M1	GM9396
FAM46A		SC4MOL	DIMT1
HELZ		EMD	GM26236
G3BP1		SC5D	HS2ST1
IL1RN		GABARAPL1	GAS5
PSMB9		CANX	GM14586
TRIB3		CCT3	SNORD47
CLEC4D		CLSPN	GM23187
CCDC22		POLE	SNORA65
EIF4ENIF1		CCNA2	GM10273
TAP1		CENPF	GM24785
PUS7		REXO2	MRPS10
SFPQ		SCARB1	GM26440
CLEC4E		GINS1	PRODH
PSMB8		ADK	IKBKAP
TAP2		PRPF19	GM24451
DRAP1		FIGNL1	POLR1B
NIN		NOP9	SNORD57
PSMB10		RAD51	SNORA26
DUSP28		RP23-296J16.1	AC025794.1
TSPAN15		UQCRB	GM9761
PDGFRL		GM11557	GM24357
ATP13A1		GAS2L3	GM22744
H2-EB1		EXO1	BBS10
TRIM14		ALDOART1	GM22807
MLF1		KCTD9	GM24299
H2-EB2		NSDHL	GM24455
MPI		RBPSUH-RS3	GM10171
TREX1		ESPL1	GM22357
PPP1R16A		BLVRA	GM7327
GPR35		SDF2L1	GM10108
OGFR		FKBP4	SNORA34
FN1		KIFC5B	GM23246
ATRIP		RP23-268A5.1	GM25296
LMO2		RP24-546F2.1	ACER3
FAM46C		NUP93	ADRB2
SCAMP2		PRNP	SNORD22
H2AFX		NCBP2	GM26224
COL9A3		GM10131	GM25789
0610009L18RIK		HNRNPU	RPL30-PS10
GM11841		AAAS	GM24452
ETV6		GM6100	GM22620
DCP2		GMDS	PRMT3
MREG		ENOPH1	STT3A
PECR		PTGER3	XPO4
GM10126		STARD4	GM5913
FAM161A		NCAPH	SNORD95
MAN1A2		RP23-169M5.1	SNORA5C
TOMM70A		TIMM13	MIR155
CAR13		LMNB2	GM24613
PAX8		FYB	BYSL
NIT2		ZWILCH	GM12191
BCL2L14		SMYD3	MTHFD1
ARNTL		RRM1	AMD-PS1
VCPIP1		METTL1	ADSL
PGGT1B		HMGA1	GM25894
CYP2J13		IDH3A	GM24313
IGFBP2		SCPEP1	GM25791
TMEM140		NDC80	SNORD1C
LIMK2		MAD2L1	GM22680
CYP2J12		METRNL	GM129
URM1		EIF4A1	SLC4A7
TFEC		HAUS7	GM24253
DUSP5		MELK	GM23346
SNX27		TPM3-RS7	CXCL2
DOCK8		GM10313	SLC2A6
CSF1		FDFT1	PRPF31
CLDN25		GM10284	EIF5B
LRCH1		GM12856	GM25855
NONO		CREM	GM6285
PADI2		BUB1B	GM23650
CD163		SRSF1	AATF
TYR		TPM3	RPL30-PS9
SIRPB1A		BZW1	GM7117
SIRPB1B		PRMT1	GM16209
EIF1A		HMGB3	GM23436
SIRPB1C		SLC25A1	BC026590
SSH1		PRIM1	GM7429
CYP2J11		SHCBP1	KRR1
POLR2E		CINP	GDPD5
RAB38		GM24101	ERCC8
LGMN		GM15428	SLC19A1
COL15A1		TSPAN4	1110002E22RIK
GM12115		GM23451	YRDC
STARD5		GM9386	AMD2
IL2RA		GM24098	ZFP106
ZFAND5		UBE2C	LYAR
ZZEF1		E2F8	GM11425
RPL31-PS11		RP23-254F23.1	DTWD1
TMEM151A		GM7204	MYO19
ALDH1A7		MIR674	SLFN10-PS
GM5689		GM9761	GM10088
RCC2		GM16379	TTLL4
RIN1		NAP1L1	NARS
PRKRA		TADA2A	CMAS
RPS6KA5		SHMT1	TULP4
B3GNT1		ERRFI1	BAG5
DGAT1		GM22303	GM6565
ALDH1A1		GM2962	GM16433
VPS54		RANBP1	MMU-MIR-155
TTK		GM24029	XCL1
ANKFY1		BORA	TRMT10A
GRWD1		GM5643	TIMM8A1
RBCK1		GM25744	SYTL3
VSIG4		SNORA73B	SYNCRIP
TRAT1		RP23-429I18.1	EIF2S1
KCNA3		SNORD118	CD82
CALM1		GM5138	NCR1
ZBTB10		GM3272	COG8
NR3C1		NPM3-PS1	RDH13
SLC30A3		RP24-98O8.1	NIP7
EIF3B		GM25188	PLAGL2
MBD5		NUCKS1	ADORA2B
FGF1		CCNE1	RPL30-PS3
FBXW2		SNORD52	GM13772
PCGF6		GM3839	TAGAP1
LANCL1		MIR692-2B	NSUN5
TLR1		GM23645	GNL2
MKI67		GM5457	LIPT2
GM11336		MIR25	URB2
MGLL		GM14760	EHD1
AFTPH		OSGEP	SH3PXD2B
ACADL		N-R5S204	TAGAP
BUB1		RPS19	ATP2A2
D030056L22RIK		GM4609	DANCR
PLK3		GM15191	TAF4B
C1QA		GM6982	XPOT
RPS29		MIR106B	EBI3
ANKRD33B		GM22358	PPAN
TIPARP		GM25835	NTMT1
GZMB		SRSF10	SDAD1
GZMC		GM15210	KIF3B
XAF1		GM22079	UCHL3
SPRY4		GM24355	POGK
WDR46		CDC25A	CHCHD4
GZMF		KIF20B	FGF18
GZMN		AP3M1-PS	LMAN1
RABEPK		RP23-262I3.2	EIF3G
GNPDA1		RFC3	KNOP1
GZMG		GMNN	RAB20
C1QB		CDCA5	NOB1
CTSF		NEIL3	BMI1
PHGDH		MRPL42	D17WSU104E
SRM		DSCC1	ELAC2
TYRP1		UBE2N	NOL8
GM11603		GM2574	GM13311
KCNAB1		MIR692-2A	GM12240
GM15793		TNFRSF9	UXS1
RPL31-PS14		GM6781	SPIRE1
GNG4		GM5943	NUP54
PSMF1		GM5944	BC048403
GM7582		GM12671	IFRD2
CDK17		GM10481	MYC
GM6264		TXLNA	PTPN2
GM7609		PPM1G	NOC3L
ARIH2		CCNF	NOP56
GM16026		CDC45	POLR3H
APOBEC1		CKAP2L	SUV39H2
GYK		KPNB1	SCAP
TDRD7		BC055324	SCO1
GM2619		PARPBP	GM9797
GM7281		GM20899	ATAD3A
GM7592		CKS1B	ZC3H12A
CENPE		GM21399	NOL10
IRF1		AK2	SOD2
FAM134B		CENPI	FCHSD2
NFKB2		NUP37	IMP4
TPPP3		GM6166	E130012A19RIK
PSAT1		RP23-190H11.4	MLLT6
1110038B12RIK		COQ7	IRG1
CMTM6		MID1IP1	TIMM17A
RPL31-PS9		MTBP	GM8258
RPAIN		GM3571	EIF4E
GM8532		CDCA8	DNAJC11
DNAJC13		TACC3	GNB5
GM7079		SND1	LYRM1
C1QBP		ZNHIT3	BCAT1
CAD		NUP133	ICAM1
ETAA1		RSL24D1	SOCS1
LTA4H		ZC3HAV1L	TMEM41A
NRN1		PBK	SMYD5
ARHGEF10		EXOSC8	9630033F20RIK
CALD1		SPRYD4	MAPK6
FNDC3A		TMEM209	DHODH
TBC1D1		PRIM2	NHP2L1
ACTR2		BC030867	CCND2
NLRP1A		ESCO2	CLPP
PFKFB3		RP23-429A10.1	ZMYND8
GM12038		GM8116	SHISA2
PDK3		KIF11	ZFP703
CSF2		OGFOD3	STX11
MAF		ARHGAP11A	LAD1
GM9846		SGOL1	GAR1
NLRP1B		CISD1	GSPT1
TYMP		TIMELESS	ORAI1
ABTB2		SMARCC1	ZNHIT6
CHKB		SPC25	EBNA1BP2
GCNT1		ATAD2	TNFSF9
ISG15		NMRAL1	TNFSF14
DAXX		GM6223	PFDN2
GPR183		RP24-363O21.2	RBM34
MAFK		XPOT	FITM2
CPT1B		HSPBP1	HS6ST1
TPST1		GM5559	RIOK2
RPL18		MRPL45	AMD-PS4
SFXN2		ZWINT	CDC37
TAPBP		CYB5B	KTI12
KDR		NPM1	STRAP
PHIP		PGK1-RS7	RRN3
GZME		MYO5A	GM20430
C3AR1		ELOVL1	SLAMF1
DHCR24		CENPP	FARSB
ADM		GM10359	GM14005
LPL		CEP55	ST6GALNAC4
CTNND2		DDX39	POLR3E
SHMT2		RANGAP1	NUP62
GZMD		ERH	CYCS
IL7		GM15484	3110052M02RIK
HIST1H2AJ		INTS2	GM10509
KHNYN		CKAP2	GM10226
DKC1		GM12231	MEGF9
TTC7		ARL8B	ANKRD49
GSK3B		DNMT1	YTHDF2
RAB43		NUDC	GM10233
BRD4		DDX1	USP31
PHF15		NUF2	RPF2
IFNGR1		OLA1	ABCC1
SLC30A1		SQLE	2410016O06RIK
ST3GAL5		3000002C10RIK	UBE2V2
AHSA1		SLC6A6	KAT2A
MS4A4D		GM13292	NOL9
SPTLC2		TUBB6	ATP11A
CD80		HSD17B7	SNRPA1
F8		TYMS	DUS4L
FBXL2		CDC20	IL6ST
ITIH2		GALK1	WDR75
EP400		EDEM1	FTSJD1
SFTPB		RNASEH2A	LTV1
S100A16		SLC35G1	SMOX
ARHGAP31		YWHAG	DDX27
AGRN		MORF4L2	FAM195A
ZEB2		UHRF1	SNX10
GPM6B		RP23-136O17.1	DDX11
EGFR		HAUS2	SLC1A5
GM9755		CIT	RRP7A
MASTL		SIVA1	SLC39A10
CNTN6		KIF23	AMD1
TCSTV1		E2F6	RRP9
PPRC1		GM10052	IRF4
GM21818		PSMG2	NAMPT
FZD5		ATPBD4	EXOSC1
AF067061		NDUFA9	TIMP1
S100A3		SPP1	AEBP2
S100A4		HELLS	GM23008
SNCB		WHSC1	SNORD1B
GLB1		RABGGTB	SNORD110
BC147527		CEP170B	MIR5117
TCSTV3		SEH1L	GM22489
PRKX		PSMD7	GM23212
PLEKHA4		HSPA14	SNORD96A
MAP3K5		GPSM2	GM24453
PARP10		RAD18	GM24489
BASP1		ERI2
PPP1R2-PS6		SPDL1
PPP1R2-PS1		XRCC6
ALDH1B1		RP23-94E5.1
TLR7		SDHC
ETOS1		HN1L
RIPK3		POLD2
THY1		2810408M09RIK
AIRN		RAD51AP1
PUS1		HPRT
BGLAP3		LANCL2
ZFP101		NAA20
PPAP2B		GM13394
S100A8		GM16089
BGLAP2		RPS19-PS2
BGLAP		RPS19-PS1
IMPDH2		LITAF
RHBDF2		RARS
MSR1		POLD1
VAMP5		PRPS1
RPL12-PS1		GM5466
PLEK		RP23-360N5.4
GM10254		PRDX3
DIAP1		RSL1D1
MS4A4B		DFNA5
LGALS8		RRM2
APIP		WDHD1
MS4A4C		HSPD1
FSTL1		TMOD3
HEATR1		NSUN4
SEC23IP		ID2
LTB4R1		WDR5
MS4A7		UBE2M
MATK		ASF1B
HARS		ALYREF2
INTS7		SREBF2
EPAS1		LIG1
MS4A1		GM12623
NFKBIA		UTP20
NHP2		HSD17B12
IKBKG		GM5513
SUSD2		RPS19-PS3
USP14		4930427A07RIK
HMOX1		LGALS3
ATF3		RFC4
RNF126		ACTL6A
PRKCSH		FARSB
RCN2		GM12626
D8ERTD82E		GM12612
INPP5D		GM12620
N4BP1		EPT1
SPHK1		PFKL
MFHAS1		CDC7
CCDC86		CKS2
SDC3		CHTF18
RYBP		ZFP367
TNK2		GM13464
GBP2		RFC5
PAX5		ZFP933
IRF9		TRP53RK
GM20662		CDR2
SP100		RAD54L
IP6K1		NAA40
RPL31-PS17		DHFR
GM7984		SLC2A1
GM7901		E2F3
ARC		ME2
TARBP2		NCAPG2
PDP2		PLSCR1
STC1		MIPEP
KLF2		SPRED1
KLF6		CDCA2
PITRM1		NDUFAF5
RRBP1		SKA1
GADD45B		AURKB
EIF2B2		DLGAP5
AKAP13		SEPHS1
ASPRV1		TMEM107
CDK4		MCM4
GMPPB		ABHD14A
CPLX2		PALB2
P2RY13		GM13502
NPTX1		SGOL2
RPS27		API5
SERPINB6B		GM7729
SMG7		PLK1
HBB-B2		PSMC5
ERCC2		SAE1
HBB-B1		RPS19-PS7
E2F1		GCLC
GM4879		RBBP4
ZCCHC7		GM12537
LY6E		TUBA3B
LY6I		SLC35F2
HBB-BH1		GM16380
ST3GAL2		GM12286
LY6A		RNASEH2B
MOV10		PGAM1
SERPINB9		NCAPG
LY6C1		PPP5C
LY6C2		MCM10
SCIN		KNTC1
ARHGAP8		MIR93
LRCH3		GM25381
MAP2K1		SNORA73A
IPO4		GM24208
FBXO6
MED1
SLC25A28
IFRD1
TMEM219
CALR3
RP23-206J9.3
CAMK1
USP18
ZFP87
FABP3
SSB
UBQLN2
BIRC6
GSR
TRIM6
FKBP5
MARK4
COX15
XRN1
DOCK11
UBR4
TRIM34A
MRPS11
SERPINB9B
SMO
RAB5B
MBNL1
SAT1
MAP3K8
TRIM5
CISH
RILPL1
NUP50
HEG1
AA987161
ISG20
SERPINB9C
TTC27
TRIM12A
MEG3
A530054K11RIK
GM8946
TRMT1
STAT3
CHKA
TRIM12C
ANXA4
FZD7
TRIM30B
MFGE8
SUMO1
SVIL
CYP24A1
CREB3L3
DDX60
SLC17A5
EIF2B1
FAM53C
TRIM30A
STXBP3B
UMPS
IRGM1
TRIM30D
SERPINB9D
ZFP738
ITGAL
ERLIN1
NASP
PSME2B-PS
9930111J21RIK1
GPATCH4
4930402H24RIK
CEP350
WDR12
PTGER2
4930539E08RIK
TGTP1
FRYL
LBR
EGR1
FAP
FGL2
TXNDC16
TOR1AIP1
SERPINB9E
CLEC2D
TGTP2
NCL
LDLR
TOR1AIP2
SERPINB9F
GM11397
APOC2
CD69
APOC1
NME2
CAPN2
CDKN1A
GM19246
EIF2AK2
RPL12
DVL2
APOE
NOP16
SERPINB9G
GLG1
PI4K2B
GM20390
NME1
CDKN2C
FAF1
UNC93B1
BC004004
TOR3A
MME
GPCPD1
CAPSL
CD164
TFDP2
FOXJ1
AIDA
RNF157
FLT4
DOCK6
FAM132A
CYP1B1
ANGPTL1
BCL9
COCH
CCDC92
CBLC
PARP14
PPIH
SERPINB6D
NOP14
A2M
DTX3L
SERPINB6E
GEMIN6
PAPD7
ASGR1
GM12346
SERPINB6C
RPL31-PS8
CTCFL
PARP9
IDO1
ASGR2
BCL3
ZFP800
SOS1
SERPINB6A
ASNS
MAP4K3
TGM1
BPNT1
CSTA
ZBP1
GM10092
STFA2L1
GM5483
GM5416
LONP2
2010005H15RIK
STFA1
BC117090
BC100530
IFIH1
STFA2
PMEPA1
STFA3
ZBED3
ABCA13
PLAU
IFNG
SIN3B
CD86
TMCO3
GPR33
CEP57L1
ILDR1
RRP15
4930523C07RIK
MKX
AP3S2
SGCB
ALOX12
RIPK1
PITPNM1
PIM3
IQCB1
GM5844
ITGAX
TFF1
RPL22
SLC15A3
INO80D
TMEM51
DDIT3
SMYD2
PDK1
CASP1
KHK
CASP4
RUVBL2
TNFAIP3
CNKSR1
TM4SF5
GCA
IFI44
SGPL1
NUDT17
LIN54
UHRF1BP1
USP54
SLC16A1
UQCRB
DMXL2
BC016423
FAM136A
PTK2
TMEM88
RNF114
KDM6B
ANXA7
PSME2
RARG
ASB13
PPP1R2
APOD
ZMIZ2
DUSP1
NET1
ERGIC1
DAB2
RNF213
THBD
DEFA-PS6
DEFA-PS18
BLVRA
ADAM19
IRF3
DEFA-PS1
BNIP1
AKT3
FKBP4
OPTN
NUP98
PHF8
SERTAD3
GM11598
PFDN5
CACNA1A
RNF214
MSI2
SIAH2
GBP5
MT2
WDR74
AGR2
ZFP759
GM20458
PGAP2
BAK1
VPS37B
CPT1A
GM5633
DBNDD2
MRPL23-PS1
NFIL3
GBP7
1110018G07RIK
AI854703
TUFM
CYFIP2
GBP3
SH3BP2
SMCHD1
FXR1
GM11585
DEFB42
HSH2D
SERPIND1
MTHFR
ID3
CD79B
C130026I21RIK
ESM1
MCTP2
PIAS2
MED12L
GM20661
METTL1
TXK
MRTO4
ZFP455
NDC80
ARPC5L
ZFP458
ZFP457
GAL
ZFP595
IRF5
MARCKSL1
A530032D15RIK
CCRL2
CENPA
SP110
SSBP1
TRIM21
IFNB1
RPS10
1700123L14RIK
ADAMDEC1
CPVL
PACSIN1
BGN
TEC
SP140
NUPR1
PA2G4
CFLAR
TRIM25
SMARCAD1
GLTPD1
SMAD3
COL25A1
MEF2A
GM9396
EXT1
SMCR7
PSME4
6330416G13RIK
ABLIM3
ANKRD22
FASL
TSGA10
BCO2
GM4992
AC133103.4
AC133103.5
AC133103.1
CINP
FAM109A
GM7278
AC125149.4
DDX6
PLAC8
AC125149.3
GM24101
TSPAN4
GM6548
A630012P03RIK
RPL31-PS16
MARCH7
TNFRSF11B
MMP25
PDS5B
UBE2C
GM23187
SNORA65
GM26440
GM1840
GM24451
POLR1B
MIR673
SNORD57
GM14639
GM22807
SHMT1
NOD2
HAP1
FAS
CH25H
GM2962
LIPA
ENPP2
NME6
SNORD12
GM25744
SRPX
IL18
HPSE
TCEB2
GM5644
GM23201
CCND3
MITD1
AC132444.1
IFIT2
AC168977.2
AC168977.1
N-R5S215
AC132444.3
EN2
IFIT3
TMEM123
SNORD52
DEFA21
PRMT3
I830012O16RIK
SOCS2
GM8396
DEFA23
2010002M12RIK
GM10104
DEFA25
MRPL30
GM14851
GM5457
IFIT1
GM15284
GM24016
GM8806
GM25323
SAMD9L
GM24613
PF4
ZFP513
BYSL
ADSL
GM15210
SERPING1
GM22079
1600014C10RIK
KIF20B
TNFSF13B
CXCL1
GM9115
MTHFD2L
C330006D17RIK
G530011O06RIK
RHBDD3
GM15726
RFC3
DEFA22
ABHD11
GM6285
PHLDB1
GM23650
UVRAG
AATF
GM7117
LGALS3BP
PHLDA1
EEA1
CD9
TBX21
UBE2L6
APEX1
DEFA-RS7
RPL31-PS13
GM15293
DEFA3
JUP
DEFA5
GM15299
AFF3
SLBP
ZDHHC14
DTX1
PCGF5
AGPAT9
BAZ2A
LY75
BATF2
HVCN1
IPO8
LETM2
RPS9
TNFAIP2
OAS2
GGNBP2
WHSC1L1
CHAC2
KPNB1
NEBL
GM17709
GM21860
CX3CL1
DEFA2
GM21002
GM21498
GM21748
CASP7
GLIPR1
NPAS2
CDS1
TIMM10
CRBN
B430306N03RIK
NUP210
DYSF
IL1A
RPL31-PS10
CANT1
PPP1R2-PS2
OAS3
CD7
DEFA20
MRPL13
GM15308
HIRA
GM14850
SELL
GM6696
GM11425
LAIR1
RPL31
RAB27A
GPX2
MAFB
RAB15
TNKS2
OAS1E
TSPAN7
STAT1
VEGFC
SLFN10-PS
SECTM1B
LAMP3
GM10059
OSBPL1A
DEFA26
OAS1C
DEFA17
ATP2B1
GM15315
SIRPA
CKB
DEFA24
BLZF1
DEFB1
OAS1B
PPAPDC1B
GM15531
MAX
FGFBP3
MARCKS
ATP1B1
XCL1
TIMM8A1
NEDD4L
DOK4
BCL7B
DYNLT1A
OAS1F
DYNLT1B
DYNLT1C
GPR161
DYNLT1F
MMP9
DCAF6
OAS1H
GM7879
TRAP1
AKAP10
SECTM1A
COG8
GLA
GLS
DDIT4
ZC3HAV1
ABCB10
OAS1G
PPP1R2-PS4
ZFP385B
TAF5L
TAGAP1
OAS1A
HBA-A1
MARCH5
NPEPPS
ARMCX6
OAS1D
GALNT2
GM6253
RPH3A
HBA-A2
GNPTAB
EHD1
MED14
ARG2
GM8430
JAK1
CDC42BPG
TAGAP
GM11456
A230050P20RIK
RNASE4
CDA
RNF19B
HHEX
RPS27A-PS2
APLN
5730508B09RIK
COMMD3
NGF
NMRAL1
CCR6
ZFYVE26
HMOX2
MTHFR-PS1
FBP1
BST2
SLC9A3R2
MUL1
IL18RAP
RPL18-PS2
ZFP36L1
CXCL9
ART3
DSC2
ELF4
EPB4.1
KCNS3
FNDC4
AGT
GM14269
PPL
ACLY
GPNMB
RANGAP1
MAB21L2
ETNK1
UBE2S
DCLRE1C
VSNL1
GM14303
IL6
PMP22
DNMT1
LRG1
TMEM33
OLA1
SQLE
WNK1
IMPA2
GM9847
TRAFD1
DYNLT1-PS1
IGF2BP3
CCNA1
GRIP2
CHPT1
UHRF1
CD72
SRCRB4D
DDX3X
CXCL10
KCNMB1
CXCL11
PMM2
NLRP2
NT5C3
FAM84B
NAA25
BC048403
CASK
GM20459
IFRD2
SETDB2
IGSF1
AKAP2
SIT1
MRPL23
NOP56
SCARB2
POLR2H
RPL39L
DOCK2
WT1
PKD2
ARHGEF7
RNF170
SEH1L
SCO1
GM9797
ATAD3A
RAD18
RASA4
ADAR
P2RY6
HIPK2
1700009P17RIK
ODC1
CIITA
UBE3A
SAMD4
PPM1K
MRPS34
ASAP2
HERC6
NME3
AHNAK2
ITGB1BP1
UBE2E1
STAT2
BCAT1
NAA20
ICAM1
APLNR
FCER1G
GM16089
GM15753
SOCS1
JUNB
SPIB
HOOK2
NDRG4
SNN
SMYD5
PTCH1
HP
CSRP1
CCND2
TSC22D3
GM5466
MYCBP2
PARP11
PHLDA3
FBXW17
GCH1
RP23-360N5.2
RP23-360N5.3
TRA2B
DLL1
STXBP3A
GM12263
STX11
MRPS15
GM7618
4933439C10RIK
CRB3
GM15786
CHST7
TYK2
CES1A
GM14175
NCOA3
SPIC
CLIC4
RGS6
GM17296
GM8615
CES1B
SETD6
TANK
HIST2H2AB
TMEM120B
HIST2H2AC
DDAH1
PARP12
TOR1B
PVRL4
COL4A5
HERC3
HIST2H2AA2
HIST2H2AA1
ETV3
RSAD2
HGF
WDR5
TRPM7
ERCC4
CES1C
HS6ST1
GAA
HMMR
FCGR1
GNB4
JHDM1D
RBM25
VMN1R88
CMPK2
TRIP10
CES1D
ALDH18A1
FPR3
FPR-RS4
ATM
SOX4
GM12623
NR2C2
CRIP1
GM13436
MIER3
PIAS1
GM11539
GM20430
LGALS3
PLA2G4C
CCNL2
FPR-RS7
FPR-RS6
SLAMF1
GM12626
PDXDC1
GM12612
GM12620
PPP1R2-PS3
CES1E
FPR-RS3
ST6GALNAC4
CARS
ATF5
RTP4
LEPR
HIST1H2AL
WSB2
STIP1
CD38
CES1F
DHX58
TXNIP
TRP63
DHFR
OPRD1
FGF13
FUT4
PPP2R2A
MOCOS
AP1S3
CCDC109B
YIPF7
MTMR4
AP3M2
DUSP7
BLNK
WDFY1
KEAP1
CLPB
FLNC
NFE2L3
IL1RAP
SERPINE2
NAPA
DENND1B
CES1G
PTTG1
RASGRP1
DNALC1
MAP2K5
KAT2A
DOT1L
CUL5
BZRAP1
INPPL1
NDRG1
FMR1
RNF24
USP15
PIGM
FOLR2
LCOR
IL6ST
SERPINE1
C5AR1
CEP164
MXRA8
WIPF1
GNAO1
AFF2
LAP3
CEACAM15
CC2D1A
FUZ
KPNA3
SLC1A5
CYBRD1
CRP
RBBP6
MXD4
DARC
CADM3
PSME1
ZNFX1
AIM2
GM11759
CYP19A1
GM16589
PYDC4
1500012F01RIK
PRKD2
PYHIN1
CTTN
PHYH
AI607873
IFI204
IL12B
RRP9
DDX4
LIPG
IRF4
IFI203
NAMPT
B4GALT5
IL18BP
IFI205
MCOLN2
SYK
TBX3
PDE4B
TIMP1
SPAG6
RGS1
UBA7
THRAP3
RASGEF1B
SNORD110
